# Supplementary material for: Metabolic Characterization of Two Flor Yeasts During Second Fermentation in the Bottle for Sparkling Wine Production
Source: Int J Mol Sci. 2025 Oct 28;26(21):10457. doi: 10.3390/ijms262110457 (PMC12609295; doi:10.3390/ijms262110457)
Supplement: Supplementary file 1 [file ijms-26-10457-s001.zip]

Archive with 2 entries (2 files):
- Suplementary table S1.xlsx
- Suplementary table S2.xlsx
