# Supplementary material for: Metabolic Characterization of Two Flor Yeasts During Second Fermentation in the Bottle for Sparkling Wine Production
Source: Int J Mol Sci. 2025 Oct 28;26(21):10457. doi: 10.3390/ijms262110457 (PMC12609295; doi:10.3390/ijms262110457)
Supplement: Supplementary file 1 [file ijms-26-10457-s001.zip › Suplementary table S1.xlsx]

## Sheet: Hoja1
		BW-1	BW-2	BW-3	G1-1 3 bar	G1-2 3 bar	G1-3 3 bar	N62-1 3 bar	N62-2 3 bar	N62-3 3 bar	G1-1 9m	G1-2 9m	G1-3 9m	N62-1 9m	N62-2 9m	N62-3 9m
Carbonyl compounds (Adelhyde)	Acetaldehyde	114.426	122.394	107.96	120.232	114.354	116.383	163.601	172.806	163.304	137.537	152.351	149.502	109.522	111.973	109.479
	Acetoin	29.3711	35.0783	33.6671	42.5075	46.2751	50.7065	55.5163	57.4906	51.346	27.193	31.4863	28.0713	28.2351	27.3662	25.2367
Esters	Ethyl acetate	45.5056	56.9986	43.5565	56.6433	55.2598	54.8147	51.184	51.4973	51.0125	58.0595	58.8342	56.1037	67.1408	67.6343	66.254
	Ethyl lactate	37.2555	41.4947	36.339	25.3497	27.1426	30.0716	42.3635	45.3233	39.964	29.0388	33.9253	28.9958	67.4229	61.7476	57.856
	Diethyl succinate	4.15866	4.4016	3.84951	3.33021	3.92386	3.90642	6.29608	6.47206	5.91729	5.92249	6.73798	5.93117	7.75002	7.13483	6.89477
Eter	1,1-Diethoxyethane	8.23749	8.4856	9.33766	8.63642	9.2256	10.2738	11.0538	11.824	12.1392	13.2729	13.1751	11.3955	8.24159	7.11787	7.49051
Alcohols	Methanol	37.9929	34.4158	32.7364	20.8861	23.7926	23.992	67.1501	70.0613	72.5461	37.9218	39.4672	31.012	40.413	40.1679	38.2854
	1-Propanol	34.1524	34.6437	34.4573	36.1024	34.6534	35.3694	40.9339	33.8528	35.8076	39.3788	46.3177	39.2886	54.2403	51.8143	53.7405
	2-methyl-1-propanol	13.3809	13.31	13.3743	15.3735	15.7033	16.0296	15.7781	16.4186	16.2223	16.8377	18.0561	16.9761	16.9094	16.6887	16.7905
	2-metil-1-butanol	17.5584	17.8352	17.6542	20.9689	22.2809	23.3644	22.0098	20.9151	20.3893	25.13	24.6902	24.8631	22.6075	22.4485	22.0942
	3-metil-1-butanol (ISO)	148.676	149.385	149.253	173.262	176.471	181.352	172.771	173.541	173.672	192.023	204.805	192.365	163.416	160.802	162.986
	2-phenylethanol	15.0732	17.6922	17.3445	13.8477	13.2887	14.0737	17.7356	18.6677	15.4487	18.3153	20.6148	17.5403	21.1718	19.94	19.6497
Polyols	2,3-butanediol (levo)	426.798	431.112	375.163	401.61	381.385	389.422	544.722	567.38	478.752	416.839	424.787	448.302	449.137	428.053	401.491
	2,3-butanediol (meso)	198.836	213.326	202.249	36.0205	38.2035	42.2123	214.566	229.799	194.008	162.269	183.584	174.051	155.571	129.503	135.453
	Glycerol	4130.02	4499.45	4222.13	5603.22	5506.52	5602.57	6929.62	6877.95	6818.16	8071.45	8092.25	7665.9	8465.51	8685.51	8595.51
		BW-1	BW-2	BW-3	G1-1 3 bar	G1-2 3 bar	G1-3 3 bar	N62-1 3 bar	N62-2 3 bar	N62-3 3 bar	G1-1 9m	G1-2 9m	G1-3 9m	N62-1 9m	N62-2 9m	N62-3 9m
Ethyl Esters	Ethyl isobutanoate	43.67	34.47	32.11	42.5	38.41	39.57	38.99	24.91	37.66	43.13	41.11	42.85	54.37	53.93	55.85
	Ethyl butanoate	171.51	172.43	171.46	259.9	233.46	246.68	195.7	184.4	184.11	205.82	205.5	206.91	210.31	210.41	209.54
	Ethyl 2-methylbutanoate	6.08	5.98	5.68	7.91	5.9	4.27	8.47	3.94	8.68	6.85	8.15	6.23	18.55	18.64	19.27
	Ethyl 3-methylbutanoate	12.72	11.36	11.43	10.71	9.63	10.33	10.54	9.73	10.74	16.2	15.27	14.84	16.76	18.02	17.36
	Ethyl hexanoate	786.32	675.59	696.51	784.26	724.85	702.5	1043.93	861.7	995.06	1182.43	1069.61	1083.21	1232.81	1227.05	1238.88
	Ethyl benzoate	0	0	0	0	0	0	0	0	0	0.74	0.46	0.59	0.98	0.93	0.96
	cis-3-Hexenyl butyrate	0	0	0	5.43	5.43	5.75	3.61	2.75	3.32	3.4	2.84	3.07	3.11	3.41	2.9
	Ethyl octanoate	1069.08	992.84	991.39	644.58	612.63	573.5	1354.89	1221.23	1286.97	451.88	418.72	417.5	802.57	786.91	790.65
	Ethyl phenylacetate	0.25	0.26	0.48	1.86	1.51	1.65	1.71	2.11	1.78	2.46	2.58	2.57	2.29	2.44	2.68
	2-Phenylethanol acetate	439.69	386.92	435.26	646.34	549.44	624.77	459.97	472.38	507.59	518.68	459.39	502.04	217.82	235.33	244.33
	Ethyl decanoate	39.52	39.05	39.34	273.74	274.38	258.67	35.27	39.93	37.53	174.38	171.76	173.57	165.32	158.87	160.57
	Ethyl dodecanoate	21.39	22.38	19.78	18.42	20.42	19.3	21.72	23.16	22.7	17	18.76	19.15	28.93	30.55	30.61
	Ethyl tetradecanoate	17.92	17.92	16.47	7.15	10.29	7.84	10.13	12.64	11.98	10.58	10.66	12.49	17.86	17.18	18.54
	Phenethyl benzoate	1.79	1.72	1.7	1.23	1.25	1.12	1.12	1.19	1.14	1.83	1.79	1.85	1.85	1.81	1.93
	Ethyl hexadecanoate	51.63	53.44	61.25	9.62	17	10.99	10.01	14.64	17.24	10.01	9.9	12.6	20.2	20.69	22.56
Acetate Esters	Isoamyl acetate	1382.39	182.08	1221.28	0	0	0	1095.03	853.87	1049.98	1548.6	1348.56	1396.63	706.34	729.03	728.91
	Butyl acetate	2.22	1.72	1.83	0	0	0	0	0	0	1.71	2.14	1.71	2.58	2.37	2.87
	Z-3-Hexenol acetate	1.58	2.43	1.92	0	0	0	0	0	0	3.1	2.1	3.01	0	0	0
	Hexyl acetate	30.79	27.79	29.46	41.6	36.62	38.87	20.06	18.49	19.06	46.35	43.24	43.8	13.21	13.96	14.25
	Octyl acetate	1.86	0.49	0.43	0	0	0	0	0	0	1.86	1.1	1.36	1.84	1.3	1.49
	Geranol acetate	0	0	0	0	0	0	6.09	6.67	6.05	0	0	0	10.73	10.43	10.48
Aldehydes	Hexanal	5.12	5.66	5.33	0	0	0	0	0	0	6.22	5.43	5.82	6.26	6.51	6.52
	Benzaldehyde	0	0	0	3.09	3.14	3.21	3.63	4.08	3.58	3.59	3.91	4.37	5.09	4.96	4.83
	Octanal	0.91	0.88	0.93	0.85	0.84	0.97	0.75	0.94	0.87	0.83	0.62	1.04	1.17	1.42	1.55
	Nonanal	0.87	1.7	1.89	3.19	2.84	3.76	4.26	2.77	6.83	0.61	0.82	1.89	2.5	3.16	3.17
	Decanal	3.23	3.94	3.89	6.12	5.52	6.23	6.23	7.32	8.4	0.69	1.12	2.71	3.47	3.36	3.46
Furans	Furfural	596.09	556.69	635.49	748.35	300.72	520.42	450.82	533	418.55	293.67	422.37	493.98	576.05	431.34	720.76
	2-Acetylfuran	0	0	0	0	0	0	0	0	0	22.66	23.24	22.07	23.31	26.59	29.86
	Pentylfuran	0.71	1.04	0.37	0	0	0	4.59	2.71	3.64	0	0	0	3.75	4.07	3.99
Alcohols	2-Furanmethanol	6.27	7.08	6.46	5.3	4.28	4.31	7.96	8.48	7.16	4.01	4.33	4.49	9.43	9.09	9.15
	1-Hexanol	1265.2	1228.47	1259.62	1486.62	2143.16	1653.83	1232.52	916.94	1126.86	1215.55	1144.91	1278.22	1342.81	1372.46	1473.11
	2-Ethyl-1-hexanol	53	41.82	55.5	0	0	0	0	0	0	19.58	29.34	37.52	33.4	41.09	59.42
	Octanol	49.93	66.77	59.37	51.05	50.95	51.95	41.73	39.54	42.63	83.28	84.57	102.61	51.07	49.5	52.63
	Decanol	0	0	0	0	0	0	0	0	0	19.85	18.18	21.79	10.36	11.24	10.85
	4-Ethylguaiacol	476.98	458.66	522.01	0	0	0	1233.67	1624.33	1427.07	0	0	0	2341.76	2632.62	2672.43
	Dodecanol	3.06	5.15	7.01	0	0	0	0	0	0	4.71	8.73	10.17	7.76	7.42	12.9
Lactones	Butyrolactone	8302.26	7995.35	8609.16	12763.4	12456.3	13477.4	13004.6	13010.5	12957.6	14586	15746.8	16235.8	15230	15965.9	14701.9
	G-Nonalactone	4.25	4.13	5.87	2.96	4.37	5.07	5.64	2.16	6.19	5.22	6.56	8.66	5.04	6.63	5.71
Terpenes	Limonene	32.55	29.83	29.71	48.87	47.24	42.99	46.5	50.6	59.21	24.72	15.33	14.7	16.63	17.29	22.3
	B-Damascenone	2.43	2.41	2.46	6.78	6.32	6.85	2.9	3.32	2.88	6.85	6.91	7.36	8.28	8.1	8.08
	Trans-Methyl dihydrojasmonate	1.41	0.89	1.24	1.93	2.64	1.69	3.73	3.07	3.42	2.74	2.84	3.79	4.79	5.57	6.59
Ketones	Acetophenone	0.83	1.49	2.03	0	0	0	0	0	0	0	0	0	0	0	0
	E-Geranyl acetone	0	0	0	6.85	7.5	7.27	6.25	8.08	7.02	8.03	8.9	8.02	9.68	9.67	9.73
	Z-Geranyl acetone	1.53	1.45	1.45	3.31	3.5	3.43	3.21	3.65	3.33	4.39	4.45	4.53	5.4	5.42	5.48
