# Supplementary material for: Metabolic Characterization of Two Flor Yeasts During Second Fermentation in the Bottle for Sparkling Wine Production
Source: Int J Mol Sci. 2025 Oct 28;26(21):10457. doi: 10.3390/ijms262110457 (PMC12609295; doi:10.3390/ijms262110457)
Supplement: Supplementary file 1 [file ijms-26-10457-s001.zip › Suplementary table S2.xlsx]

## Sheet: Hoja1
Muestras	L-aspartic acid	L-glutamic acid	glycine	L-arginine	L-alanine	gamma-amino-n-butyric_acid	L-proline	amonium chloride	L-tyrosine	agmatine sulfate salt	L-valine	L-leucine	L-norleucine	L-phenylalanine	L-ornithine	L-lysine	tyramine	putrescine
BW-1	19.64	18.69	0	23.92	19.66	26.81	47.84	104.82	49.2867	0	7.3225	19.7633	0	0	180.2	28.6533	1.165	6.55333
BW-2	21.25	19.32	0	23.34	19.13	26.15	48.66	122.76	47.5367	0	7.675	19.5033	0	0	176.603	27.8233	1.23	6.40667
BW-3	19.03	19.42	0	21.6	18.68	25.5	49.85	120.07	46.2067	0	6.97	19.0633	0	0	172.16	27.4833	1.23	6.22667
G1-1 3atm	16.77	14.5667	0	175.36	16.6033	22.9933	40.5633	176.91	42.52	0	0	14.56	0	0	23.7167	19.2933	1.1	5.67333
G1-2 3atm	15.23	14.6667	0	175.537	16.6033	22.9567	43.2867	179.013	42.4033	0	0	14.56	0	0	23.6033	19.25	1.1	5.61333
G1-3 3atm	15.56	14.52	0	172.11	16.3933	22.6467	45.3233	174.947	41.5533	0	0	14.43	0	0	23.27	19.2	1.1	5.52333
N62-1 3atm	19.365	27.5133	12.6867	0	29.49	28.9367	43.02	719.42	53.2733	0	9.57	21.91	11.28	0	198.577	23.6333	1.32333	7.37667
N62-2 3atm	16.8567	26.7767	12.5867	0	29.52	28.9033	36.3067	702.04	52.85	0	9.64667	21.86	11.41	0	197.343	23.4367	1.27667	7.14
N62-3 3atm	20.03	27.61	12.6867	0	29.67	29.04	41.0233	716.407	53.5167	0	9.64667	21.9933	11.415	0	198.577	23.78	1.32333	7.43333
G1-1 9m	17.0808	15.94	0	210.55	22.75	27.2533	54.19	201.16	49.5867	0	0	18.28	0	54.68	24.5633	22.37	1.23	6.17
G1-2 9m	17.435	18.5867	0	210.433	22.5133	27.22	50.58	199.233	49.65	0	0	18.3233	0	54.85	24.6733	22.44	1.27667	6.17
G1-3 9m	16.7267	18.4367	0	208.52	22.1867	26.7367	46.2433	197.037	48.9233	0	0	18.1467	0	54.27	21.9767	22.81	1.23	5.96667
N62-1 9m	22.3167	25.6467	15.3867	54.87	36.71	30.0367	43.67	541.89	57.56	18.1867	0	23.3933	12.4667	0	199.643	27.0933	1.28	7.37667
N62-2 9m	25.82	25.7933	14.5367	43.03	37.1233	29.3133	39.22	626.313	54.48	18.87	0	23.83	12.64	0	204.367	27.2867	1.23333	6.84667
N62-3 9m	24.8	25.6	14.2633	31.18	36.5	28.9367	44.63	636.103	53.8167	18.7167	0	23.48	13.0767	0	201.22	27.0433	1.32667	6.78667
